# Supplementary material for: Antimicrobial Activity of Novel Ni(II) and Zn(II) Complexes with (E)-2-((5-Bromothiazol-2-yl)imino)methyl)phenol Ligand: Synthesis, Characterization and Molecular Docking Studies
Source: Antibiotics (Basel). 2023 Nov 17;12(11):1634. doi: 10.3390/antibiotics12111634 (PMC10669075; doi:10.3390/antibiotics12111634)
Supplement: Supplementary file 1 [file antibiotics-12-01634-s001.zip]

Archive with 1 entries (1 files):
- antibiotics-2674657-supplementary.pdf
